# Supplementary material for: Degradation of Synthetic Restoration Materials by Xerotolerant/Xerophilic Fungi Contaminating Canvas Paintings
Source: J Fungi (Basel). 2025 Jul 30;11(8):568. doi: 10.3390/jof11080568 (PMC12387268; doi:10.3390/jof11080568)
Supplement: Supplementary file 1 [file jof-11-00568-s001.zip]

Archive with 1 entries (1 files):
- jof-3754665-supplementary.pdf
